# Supplementary material for: Bone Metabolism Effects of Medical Therapy in Advanced Renal Cell Carcinoma
Source: Cancers (Basel). 2023 Jan 15;15(2):529. doi: 10.3390/cancers15020529 (PMC9856493; doi:10.3390/cancers15020529)
Supplement: Supplementary file 1 [file cancers-15-00529-s001.zip]

Archive with 1 entries (1 files):
- cancers-2102371-supplementary.pdf
